# Supplementary material for: Quadriceps Muscle Morphology Is an Important Determinant of Maximal Isometric and Crank Torques of Cyclists
Source: Sports (Basel). 2023 Jan 18;11(2):22. doi: 10.3390/sports11020022 (PMC9958782; doi:10.3390/sports11020022)
Supplement: Supplementary file 1 [file sports-11-00022-s001.zip]

Archive with 1 entries (1 files):
- sports-2072533-supplementary.xlsx
