# Supplementary material for: Quadriceps Muscle Morphology Is an Important Determinant of Maximal Isometric and Crank Torques of Cyclists
Source: Sports (Basel). 2023 Jan 18;11(2):22. doi: 10.3390/sports11020022 (PMC9958782; doi:10.3390/sports11020022)
Supplement: Supplementary file 1 [file sports-11-00022-s001.zip › sports-2072533-supplementary.xlsx]

## Sheet: All Data SET
ALL DATA SET	Lanferdini et al. 2023_SPORTS	Quadriceps Muscle Morphology Is an Important Determinant of Maximal Isometric and Crank Torques of Cyclists
Subjects	TTE (s)	MVICR (N.m)	MVICL (N.m)	CTR (N.m)	CTL (N.m)	ECHOR (A.U.)	ECHOL (A.U.)	MVR (cm3)	MVL (cm3)	CSAR (cm2)	CSAL (cm2)	VL-FLR (cm)	VL-FLL (cm)	VL-PAR (°)	VL-PAL (°)	VL-MTR (cm)	VL-MTL (cm)
S1	145	354	376	21.1736	21.5064	59.7448	60.9978	2673.23	2588.72	34.7575	37.1205	9.23897	9.86361	19.752	19.02	3.149	3.322
S2	148	292	275	18.7413	20.6315	59.6385	55.3858	1880.87	1956.66	46.909	36.0725	6.14374	8.84617	33.771	22.593	3.409	2.868
S3	146	343	347	21.842	23.2801	85.3498	88.627	2847.32	2600.21	30.8755	30.811	6.09849	6.92527	24.336	19.145	2.684	2.684
S4	151	236	226	16.1147	17.7076	57.9642	59.684	1554.9	1545.87	34.6955	35.162	7.48823	6.4242	20.267	21.417	2.586	2.316
S5	139	273	260	18.7768	20.0363	77.4848	73.5607	2124.17	2035.38	34.029	31.4965	6.81477	6.51793	15.659	18.166	2.143	2.089
S6	138	248	235	22.1841	24.3143	80.42	81.5858	2908.64	2695.26	41.262	40.4375	9.07838	6.83988	22.259	23.533	3.474	3.063
S7	136	259	276	20.8939	21.5494	65.9302	62.0233	2874.69	2803.25	38.2675	36.9985	7.13572	5.73231	15.112	22.6	2.219	2.24
S8	158	285	209	21.3127	19.6656	63.5845	62.0352	2455.79	2484.77	40.83	37.0225	6.29633	5.7357	18.806	22.255	2.143	2.294
S9	139	272	254	19.1513	19.8753	67.9245	66.3707	2283.64	2290.44	33.929	35.385	7.32787	8.45289	20.049	16.746	2.467	2.348
S10	139	262	239	23.6179	23.817	68.9153	70.3498	2326.09	2147.97	33.05	33.1985	9.02208	6.77024	16.639	23.48	2.716	2.781
S11	124	231	222	18.9995	18.3692	76.1027	72.5337	1880.19	1846.92	34.7395	35.7665	8.85377	7.63179	18.592	21.135	2.825	2.749
S12	107	307	281	19.528	21.4297	62.2997	64.4988	2804.62	2488.37	42.4675	35.8865	9.49933	7.52253	21.13	21.648	3.463	2.772
S13	139	326	335	20.184	21.0665	70.7723	72.7632	2644.17	2646.3	38.4935	37.7665	10.4571	9.8013	14.323	15.315	2.597	2.608
S14	151	331	322	20.5558	22.7546	63.7983	63.9737	2790.03	2725.4	31.9325	34.199	6.96704	7.21017	20.701	18.963	2.567	2.299
S15	102	240	213	16.3302	16.5458	50.1538	51.9698	2420.68	2329.44	34.765	33.6565	6.42303	6.1585	29.671	27.106	3.164	2.821
S16	121	333	310	23.9686	25.4636	62.9597	67.856	2634.85	2621.38	35.7055	41.0935	6.16281	6.81708	27.392	24.992	2.836	2.866
S17	124	349	338	18.7368	18.3175	77.2362	72.2728	2615.26	2577.16	43.0625	41.7175	9.13185	7.91504	23.199	23.918	3.597	3.254
S18	125	267	316	18.849	18.6919	64.3238	59.6573	2632.29	2594.52	48.707	43.518	8.12859	9.12862	21.541	17.511	3.06	2.866
S19	123	240	227	18.2965	18.502	66.4735	70.2133	2052.66	1968.15	30.312	28.5465	6.58519	6.56235	19.051	18.435	2.194	2.239
S20	138	232	243	19.0102	21.6728	72.7728	73.2695	2135.19	2193.16	28.327	29.925	7.89796	6.65209	21.744	22.981	2.925	2.687
TTE	Time-to-Exhaustion
Right (R) and Left (L) Lower Limbs Variables Evaluated in all Athletes of Present Study
MVIC	Maximal Voluntary Isometric Contraction
CT	Crank Torque
ECHO	Echo Intensity
MV	Muscle Volume
CSA	Cross-Sectional Area
VL-FL	Vastus Lateralis Fascicle Length
VL-PA	Vastus Lateralis Pennation Angle
VL-MT	Vastus Lateralis Muscle Thickness
